# Supplementary material for: Discovering the Biological Significance and Therapeutic Potential of miR-29b-3p in Triple-Negative Breast Cancer
Source: Int J Mol Sci. 2023 Mar 6;24(5):5048. doi: 10.3390/ijms24055048 (PMC10003717; doi:10.3390/ijms24055048)
Supplement: Supplementary file 1 [file ijms-24-05048-s001.zip]

Archive with 1 entries (1 files):
- ijms-2157762-supplementary.pdf
